# Supplementary material for: Combining distribution modelling and phylogeography to understand present, past and future of an endangered spider
Source: BMC Ecol Evol. 2024 Aug 5;24:106. doi: 10.1186/s12862-024-02295-2 (PMC11299272; doi:10.1186/s12862-024-02295-2)
Supplement: Supplementary file 1 — Additional File 1. [file 12862_2024_2295_MOESM1_ESM.csv]

Table S1. ODMAP protocol reporting the main steps involved in constructing the species distribution models.;;;;
;;;;
section,"subsection","element","Value";;;;
Overview,"Authorship","Study title","Combining distribution modelling and phylogeography to understand present, past and future of an endangered spider";;;;
Overview,"Authorship","Author names","Filippo Milano; Andrea Galimberti; Frederik Hendrickx; Davide Maggioni;" Marco Isaia"""
Overview,"Authorship","Contact ","filippo.milano@unito.it";;;;
Overview,"Authorship","Study link","ADD LINK";;;;
Overview,"Model objective","Model objective","Forecast and transfer";;;;
Overview,"Model objective","Target output","Maps of bioclimatic suitability";;;;
Overview,"Focal Taxon","Focal Taxon","Vesubia jugorum (Simon, 1881)";;;;
Overview,"Location","Location","Europe";;;;
Overview,"Scale of Analysis","Spatial extent","6, 8, 43.9, 46 (xmin, xmax, ymin, ymax)";;;;
Overview,"Scale of Analysis","Spatial resolution","30 arcsec for present-day and future climate data;" 2.5 arcmin for past climate data""";;;
Overview,"Scale of Analysis","Temporal extent","21,000 years ago, 1970–2040";;;;
Overview,"Scale of Analysis","Temporal resolution","20-30 years";;;;
Overview,"Scale of Analysis","Boundary","rectangle";;;;
Overview,"Biodiversity data","Observation type","field survey";;;;
Overview,"Biodiversity data","Response data type","presence-only;" point occurrence""";;;
Overview,"Predictors","Predictor types","climatic;" topographic""";;;
Overview,"Hypotheses","Hypotheses","Bioclimatic and topographic variables were used to describe the bioclimatic suitability of the focal taxon, because they were considered to be important drivers to describe the potential distribution of our model species. To avoid collinearity among covariates, we performed a Principal Components Analysis on the predictor variables to generate new axes that sum…
Overview,"Assumptions","Model assumptions","Ecological and land-use variables have not been included in the model, due to the lack of data concerning the past habitat requirements of the model species.";;;;
Overview,"Algorithms","Modelling techniques","maxent";;;;
Overview,"Algorithms","Model complexity","The model settings were choose to yield simple response surfaces because they do not consider complex occurrence–environment relationships and because they consider only bioclimatic and topographic predictors.";;;;
Overview,"Algorithms","Model averaging","Not applicable";;;;
Overview,"Workflow","Model workflow","We modelled the current distribution range of the model species using a combination of climatic and topographic variables, all at a spatial resolution of 30 arc-seconds. We performed a PCA on the predictor variables to generate new axes, thereby avoiding collinearity among covariates. We obtained downscaled and calibrated Paleoclimatic data for the Last Glaci…
Overview,"Software","Software","R version 3.4.2. Packages used: 'dismo', 'ecospat', 'factoextra', 'mapdata', 'mapproj', 'raster', 'red', 'rgdal', 'rgeos', 'sp'.";;;;
Overview,"Software","Code availability","ADD LINK";;;;
Overview,"Software","Data availability","ADD LINK";;;;
Data,"Biodiversity data","Taxon names","Vesubia jugorum (Araneae: Lycosidae)";;;;
Data,"Biodiversity data","Taxonomic reference system","World Spider Catalog ID: urn:lsid:nmbe.ch:spidersp:019406";;;;
Data,"Biodiversity data","Ecological level","species";;;;
Data,"Biodiversity data","Data sources","https://doi.org/10.1111/geb.12935, https://doi.org/10.5252/zoosystema2023v45a1";;;;
Data,"Biodiversity data","Sampling design","Data gathered from scientific literature";;;;
Data,"Biodiversity data","Sample size","107 presences";;;;
Data,"Biodiversity data","Clipping","France, Italy";;;;
Data,"Biodiversity data","Scaling","To avoid local overexpression of the numbers of occurrences as a result of sampling heterogeneity, we performed spatial thinning of the occurrences through 100 iterations setting a maximum distance of 0.5%.";;;;
Data,"Biodiversity data","Cleaning","Not applicable";;;;
Data,"Biodiversity data","Absence data","Not available";;;;
Data,"Biodiversity data","Background data","We created 1,000 background points, which we randomly extracted from across the M area.";;;;
Data,"Biodiversity data","Errors and biases","Not known";;;;
Data,"Data partitioning","Training data","k-fold cross-validation method: We ran 50 bootstrap replicates, and from each run we have separated training and test data to assess performance metrics.";;;;
Data,"Data partitioning","Validation data","20.00%";;;;
Data,"Data partitioning","Test data","80.00%";;;;
Data,"Predictor variables","Predictor variables","19 bioclimatic variables for 1970–2000 and elevation data";;;;
Data,"Predictor variables","Data sources","WorldClim version 2.1. Accessed via https://doi.org/10.1002/joc.5086 on 2022-06-28.";;;;
Data,"Predictor variables","Spatial extent","6, 8, 43.9, 46 (xmin, xmax, ymin, ymax)";;;;
Data,"Predictor variables","Spatial resolution","30 arcsec";;;;
Data,"Predictor variables","Coordinate reference system","WGS84";;;;
Data,"Predictor variables","Temporal extent","1970-2000";;;;
Data,"Predictor variables","Temporal resolution","30 years (1970–2000)";;;;
Data,"Predictor variables","Data processing","The bioclimatic and elevation data were approximated to the study area, by masking them to 43.9 to 46.0° latitude and 6.0 to 8.0° longitude.";;;;
Data,"Predictor variables","Errors and biases","Not evaluated";;;;
Data,"Predictor variables","Dimension reduction","We performed a Principal Components Analysis on the predictor variables to generate new axes that summarised variation in fewer dimensions, thereby avoiding collinearity among covariates.";;;;
Data,"Transfer data","Data sources","WorldClim future climate data accessed via https://www.worldclim.org/data/cmip6/cmip6_clim30s.html on 2022-06-28.;;;;
WorldClim paleo climate data accessed via https://www.worldclim.org/data/v1.4/paleo1.4.html on 2022-06-28.";;;;
Data,"Transfer data","Spatial extent","6, 8, 43.9, 46 (xmin, xmax, ymin, ymax)";;;;
Data,"Transfer data","Spatial resolution","30 arcsec for future climate data. 2.5 arcmin for paleo climate data.";;;;
Data,"Transfer data","Temporal extent","2021-2040;" 21	000 years ago""";;;
Data,"Transfer data","Temporal resolution","20 years (for 2021–2040)";;;;
Data,"Transfer data","Models and scenarios","For future scenarios, we selected a sustainable (RCP2.6, SSP1) and a fossil-fuelled (RCP8.5, SSP5) development scenario. We projected these scenarios in a range of 20-year-period outcome (2021–2040), with a spatial resolution of 30 arc-seconds. Among available Coupled Model Intercomparison Project Phase 6 (CMIP6) climate models, we used the IPSL‐CM6A‐L…
For past scenarios, we obtained downscaled and calibrated Paleoclimatic data for the Last Glacial Maximum (~21,000 years ago) at 2.5 arc-minutes, from the Earth System Model based on Model for Interdisciplinary Research on Climate (MIROC-ESM).";;;;
Data,"Transfer data","Data processing","The past and future scenarios were approximated to the study area by masking them to 43.9 to 46° latitude and 6 to 8° longitude.";;;;
Data,"Transfer data","Quantification of Novelty","Not evaluated";;;;
Model,"Variable pre-selection","Variable pre-selection","Not applicable";;;;
Model,"Multicollinearity","Multicollinearity","To avoid collinearity among covariates, we performed a Principal Components Analysis on the predictor variables to generate new axes that summarised variation in fewer dimensions. We retained the first four principal components, which cumulatively explained around 95% of the overall variance in the dataset.";;;;
Model,"Model settings","Model settings (fitting)","maxent: no settings provided";;;;
Model,"Model settings","Model settings (extrapolation)","maxent: default settings";;;;
Model,"Model estimates","Coefficients","Not evaluated";;;;
Model,"Model estimates","Parameter uncertainty","Not evaluated";;;;
Model,"Model estimates","Variable importance","Not evaluated";;;;
Model,"Model selection - model averaging - ensembles","Model selection","Not applicable";;;;
Model,"Model selection - model averaging - ensembles","Model averaging","Not applicable";;;;
Model,"Model selection - model averaging - ensembles","Model ensembles","Not applicable";;;;
Model,"Analysis and Correction of non-independence","Spatial autocorrelation","Spatial autocorrelation was minimized by spatial thinning of occurrence records. No further test for autocorrelation were ran.";;;;
Model,"Analysis and Correction of non-independence","Temporal autocorrelation","Not applicable";;;;
Model,"Analysis and Correction of non-independence","Nested data","Not applicable";;;;
Model,"Threshold selection","Threshold selection","Not applicable";;;;
Assessment,"Performance statistics","Performance on training data","Boyce Index";;;;
Assessment,"Performance statistics","Performance on validation data","Boyce Index";;;;
Assessment,"Performance statistics","Performance on test data","Boyce Index";;;;
Assessment,"Plausibility check","Response shapes","Not evaluated";;;;
Assessment,"Plausibility check","Expert judgement","The final maps have been checked and validated by visual inspection on the basis of our own expert opinion.";;;;
Prediction,"Prediction output","Prediction unit","Potential presence of the focal taxon derived by model outputs.";;;;
Prediction,"Prediction output","Post-processing","Not applicable";;;;
Prediction,"Uncertainty quantification","Algorithmic uncertainty","Not applicable";;;;
Prediction,"Uncertainty quantification","Input data uncertainty","Not applicable";;;;
Prediction,"Uncertainty quantification","Parameter uncertainty","Not applicable";;;;
Prediction,"Uncertainty quantification","Scenario uncertainty","Potential uncertainty in past climate models";;;;
Prediction,"Uncertainty quantification","Novel environments","Not applicable";;;;
