# Supplementary material for: Combining distribution modelling and phylogeography to understand present, past and future of an endangered spider
Source: BMC Ecol Evol. 2024 Aug 5;24:106. doi: 10.1186/s12862-024-02295-2 (PMC11299272; doi:10.1186/s12862-024-02295-2)
Supplement: Supplementary file 2 — Additional File 2. [file 12862_2024_2295_MOESM2_ESM.xls]

## Sheet: Additional_File_2_TableS2_Milan
Table S2. Summary of the sampled localities included in the analyses, with information on the altitude, geographical coordinates (latitude and longitude in decimal degrees, WGS84 reference system), date of collection, laboratory and GenBank accession number.
Code	Locality	Elevation	N	E	DD	MM	YYYY	Date	Laboratory	Genbank Accession number
BDA1	Bocchin dell'Aseo	2295	44.1745	7.7926	30	8	2018	2018-08-30	Dr. Frederik Hendrickx. OD Taxonomy and Phylogeny. Royal Belgian Institute of Natural Sciences. Vautierstraat 29. 1000 Brussel, Belgium	OR226670
BDA3	Bocchin dell'Aseo	2295	44.1745	7.7926	30	8	2018	2018-08-30	Dr. Frederik Hendrickx. OD Taxonomy and Phylogeny. Royal Belgian Institute of Natural Sciences. Vautierstraat 29. 1000 Brussel, Belgium	OR226671
BDA4	Bocchin dell'Aseo	2295	44.1745	7.7926	30	8	2018	2018-08-30	Dr. Frederik Hendrickx. OD Taxonomy and Phylogeny. Royal Belgian Institute of Natural Sciences. Vautierstraat 29. 1000 Brussel, Belgium	OR226672
BDA5	Bocchin dell'Aseo	2295	44.1745	7.7926	30	8	2018	2018-08-30	Dr. Frederik Hendrickx. OD Taxonomy and Phylogeny. Royal Belgian Institute of Natural Sciences. Vautierstraat 29. 1000 Brussel, Belgium	OR226673
CC1	Colle della Ciriegia	2543	44.1418	7.28315	24	6	2016	2016-06-24	Dr. Frederik Hendrickx. OD Taxonomy and Phylogeny. Royal Belgian Institute of Natural Sciences. Vautierstraat 29. 1000 Brussel, Belgium	OR226674
CC2	Colle della Ciriegia	2543	44.1418	7.28315	24	6	2016	2016-06-24	Dr. Frederik Hendrickx. OD Taxonomy and Phylogeny. Royal Belgian Institute of Natural Sciences. Vautierstraat 29. 1000 Brussel, Belgium	OR226675
CC3	Colle della Ciriegia	2543	44.1418	7.28315	24	6	2016	2016-06-24	Dr. Frederik Hendrickx. OD Taxonomy and Phylogeny. Royal Belgian Institute of Natural Sciences. Vautierstraat 29. 1000 Brussel, Belgium	OR226676
CC5	Colle della Ciriegia	2543	44.1418	7.28315	24	6	2016	2016-06-24	Dr. Frederik Hendrickx. OD Taxonomy and Phylogeny. Royal Belgian Institute of Natural Sciences. Vautierstraat 29. 1000 Brussel, Belgium	OR226677
CDC2	Col de la Cayolle	2459	44.2626	6.73233	20	7	2018	2018-07-20	Dr. Frederik Hendrickx. OD Taxonomy and Phylogeny. Royal Belgian Institute of Natural Sciences. Vautierstraat 29. 1000 Brussel, Belgium	OR226678
CDC5	Col de la Cayolle	2459	44.2626	6.73233	20	7	2018	2018-07-20	Dr. Frederik Hendrickx. OD Taxonomy and Phylogeny. Royal Belgian Institute of Natural Sciences. Vautierstraat 29. 1000 Brussel, Belgium	OR226679
CDC6	Col de la Cayolle	2459	44.2626	6.73233	20	7	2018	2018-07-20	Dr. Frederik Hendrickx. OD Taxonomy and Phylogeny. Royal Belgian Institute of Natural Sciences. Vautierstraat 29. 1000 Brussel, Belgium	OR226680
CDC7	Col de la Cayolle	2459	44.2626	6.73233	20	7	2018	2018-07-20	Dr. Frederik Hendrickx. OD Taxonomy and Phylogeny. Royal Belgian Institute of Natural Sciences. Vautierstraat 29. 1000 Brussel, Belgium	OR226681
CM1	Col de Mallemort	2560	44.4749	6.85327	30	6	2017	2017-06-30	Dr. Frederik Hendrickx. OD Taxonomy and Phylogeny. Royal Belgian Institute of Natural Sciences. Vautierstraat 29. 1000 Brussel, Belgium	OR226682
CM2	Col de Mallemort	2560	44.4749	6.85327	30	6	2017	2017-06-30	Dr. Frederik Hendrickx. OD Taxonomy and Phylogeny. Royal Belgian Institute of Natural Sciences. Vautierstraat 29. 1000 Brussel, Belgium	OR226683
CM4	Col de Mallemort	2560	44.4749	6.85327	30	6	2017	2017-06-30	Dr. Frederik Hendrickx. OD Taxonomy and Phylogeny. Royal Belgian Institute of Natural Sciences. Vautierstraat 29. 1000 Brussel, Belgium	OR226684
CM6	Col de Mallemort	2560	44.4749	6.85327	30	6	2017	2017-06-30	Dr. Frederik Hendrickx. OD Taxonomy and Phylogeny. Royal Belgian Institute of Natural Sciences. Vautierstraat 29. 1000 Brussel, Belgium	OR226685
CV2	Col de Vars	2355	44.5345	6.68947	15	7	2017	2017-07-15	Dr. Frederik Hendrickx. OD Taxonomy and Phylogeny. Royal Belgian Institute of Natural Sciences. Vautierstraat 29. 1000 Brussel, Belgium	OR226686
CV3	Col de Vars	2355	44.5345	6.68947	15	7	2017	2017-07-15	Dr. Frederik Hendrickx. OD Taxonomy and Phylogeny. Royal Belgian Institute of Natural Sciences. Vautierstraat 29. 1000 Brussel, Belgium	OR226687
CV4	Col de Vars	2355	44.5345	6.68947	15	7	2017	2017-07-15	Dr. Frederik Hendrickx. OD Taxonomy and Phylogeny. Royal Belgian Institute of Natural Sciences. Vautierstraat 29. 1000 Brussel, Belgium	OR226688
CV5	Col de Vars	2376	44.5345	6.68866	15	7	2017	2017-07-15	Dr. Frederik Hendrickx. OD Taxonomy and Phylogeny. Royal Belgian Institute of Natural Sciences. Vautierstraat 29. 1000 Brussel, Belgium	OR226689
GSL1	Grande Seolane	2520	44.3318	6.55209	3	7	2017	2017-07-03	Dr. Frederik Hendrickx. OD Taxonomy and Phylogeny. Royal Belgian Institute of Natural Sciences. Vautierstraat 29. 1000 Brussel, Belgium	OR226690
GSL3	Grande Seolane	2547	44.3336	6.55124	19	7	2018	2018-07-19	Dr. Frederik Hendrickx. OD Taxonomy and Phylogeny. Royal Belgian Institute of Natural Sciences. Vautierstraat 29. 1000 Brussel, Belgium	OR226691
GSL4	Grande Seolane	2547	44.3336	6.55124	19	7	2018	2018-07-19	Dr. Frederik Hendrickx. OD Taxonomy and Phylogeny. Royal Belgian Institute of Natural Sciences. Vautierstraat 29. 1000 Brussel, Belgium	OR226692
GSL5	Grande Seolane	2547	44.3336	6.55124	19	7	2018	2018-07-19	Dr. Frederik Hendrickx. OD Taxonomy and Phylogeny. Royal Belgian Institute of Natural Sciences. Vautierstraat 29. 1000 Brussel, Belgium	OR226693
MBG1	Monte Bego	2617	44.0806	7.44597	16	8	2017	2017-08-16	Dr. Frederik Hendrickx. OD Taxonomy and Phylogeny. Royal Belgian Institute of Natural Sciences. Vautierstraat 29. 1000 Brussel, Belgium	OR226694
MBG2	Monte Bego	2617	44.0806	7.44597	16	8	2017	2017-08-16	Dr. Frederik Hendrickx. OD Taxonomy and Phylogeny. Royal Belgian Institute of Natural Sciences. Vautierstraat 29. 1000 Brussel, Belgium	OR226695
MBG3	Monte Bego	2617	44.0806	7.44597	16	8	2017	2017-08-16	Dr. Frederik Hendrickx. OD Taxonomy and Phylogeny. Royal Belgian Institute of Natural Sciences. Vautierstraat 29. 1000 Brussel, Belgium	OR226696
MBJ1	Monte Bego Basso	2565	44.0812	7.44774	16	8	2017	2017-08-16	Dr. Frederik Hendrickx. OD Taxonomy and Phylogeny. Royal Belgian Institute of Natural Sciences. Vautierstraat 29. 1000 Brussel, Belgium	OR226697
OS1	Oserot	2500	44.4052	6.97709	25	8	2016	2016-08-25	Dr. Frederik Hendrickx. OD Taxonomy and Phylogeny. Royal Belgian Institute of Natural Sciences. Vautierstraat 29. 1000 Brussel, Belgium	OR226698
OS2	Oserot	2508	44.4052	6.97708	25	8	2016	2016-08-25	Dr. Frederik Hendrickx. OD Taxonomy and Phylogeny. Royal Belgian Institute of Natural Sciences. Vautierstraat 29. 1000 Brussel, Belgium	OR226699
OS5	Oserot	2508	44.4052	6.97708	25	8	2016	2016-08-25	Dr. Frederik Hendrickx. OD Taxonomy and Phylogeny. Royal Belgian Institute of Natural Sciences. Vautierstraat 29. 1000 Brussel, Belgium	OR226700
OS6	Oserot	2508	44.4052	6.97708	25	8	2016	2016-08-25	Dr. Frederik Hendrickx. OD Taxonomy and Phylogeny. Royal Belgian Institute of Natural Sciences. Vautierstraat 29. 1000 Brussel, Belgium	OR226701
PSA1	Passo Sant'Anna	2396	44.222	7.09572	20	7	2016	2016-07-20	Dr. Frederik Hendrickx. OD Taxonomy and Phylogeny. Royal Belgian Institute of Natural Sciences. Vautierstraat 29. 1000 Brussel, Belgium	OR226702
PSA2	Passo Sant'Anna	2396	44.222	7.09572	20	7	2016	2016-07-20	Dr. Frederik Hendrickx. OD Taxonomy and Phylogeny. Royal Belgian Institute of Natural Sciences. Vautierstraat 29. 1000 Brussel, Belgium	OR226703
PSA3	Passo Sant'Anna	2394	44.2224	7.09513	20	7	2016	2016-07-20	Dr. Frederik Hendrickx. OD Taxonomy and Phylogeny. Royal Belgian Institute of Natural Sciences. Vautierstraat 29. 1000 Brussel, Belgium	OR226704
PSA5	Passo Sant'Anna	2396	44.222	7.09572	20	7	2016	2016-07-20	Dr. Frederik Hendrickx. OD Taxonomy and Phylogeny. Royal Belgian Institute of Natural Sciences. Vautierstraat 29. 1000 Brussel, Belgium	OR226705
SL1	Serriere de la Lombarde	2337	44.1982	7.1604	8	7	2017	2017-07-08	Dr. Frederik Hendrickx. OD Taxonomy and Phylogeny. Royal Belgian Institute of Natural Sciences. Vautierstraat 29. 1000 Brussel, Belgium	OR226706
SL2	Serriere de la Lombarde	2337	44.1982	7.1604	8	7	2017	2017-07-08	Dr. Frederik Hendrickx. OD Taxonomy and Phylogeny. Royal Belgian Institute of Natural Sciences. Vautierstraat 29. 1000 Brussel, Belgium	OR226707
SL3	Serriere de la Lombarde	2337	44.1982	7.1604	8	7	2017	2017-07-08	Dr. Frederik Hendrickx. OD Taxonomy and Phylogeny. Royal Belgian Institute of Natural Sciences. Vautierstraat 29. 1000 Brussel, Belgium	OR226708
SL4	Serriere de la Lombarde	2337	44.1982	7.1604	8	7	2017	2017-07-08	Dr. Frederik Hendrickx. OD Taxonomy and Phylogeny. Royal Belgian Institute of Natural Sciences. Vautierstraat 29. 1000 Brussel, Belgium	OR226709
VAG1	Vallon de l'Agnel	2350	44.124	7.45273	21	8	2018	2018-08-21	Dr. Frederik Hendrickx. OD Taxonomy and Phylogeny. Royal Belgian Institute of Natural Sciences. Vautierstraat 29. 1000 Brussel, Belgium	OR226710
VAG2	Vallon de l'Agnel	2350	44.124	7.45273	21	8	2018	2018-08-21	Dr. Frederik Hendrickx. OD Taxonomy and Phylogeny. Royal Belgian Institute of Natural Sciences. Vautierstraat 29. 1000 Brussel, Belgium	OR226711
VAG4	Vallon de l'Agnel	2350	44.124	7.45273	4	9	2018	2018-09-04	Dr. Frederik Hendrickx. OD Taxonomy and Phylogeny. Royal Belgian Institute of Natural Sciences. Vautierstraat 29. 1000 Brussel, Belgium	OR226712
VAG5	Vallon de l'Agnel	2350	44.124	7.45273	4	9	2018	2018-09-04	Dr. Frederik Hendrickx. OD Taxonomy and Phylogeny. Royal Belgian Institute of Natural Sciences. Vautierstraat 29. 1000 Brussel, Belgium	OR226713
VDC1	Vallone del Chiapous	2307	44.1769	7.32638	6	8	2016	2016-08-06	Dr. Frederik Hendrickx. OD Taxonomy and Phylogeny. Royal Belgian Institute of Natural Sciences. Vautierstraat 29. 1000 Brussel, Belgium	OR226714
VDC2	Vallone del Chiapous	2318	44.1769	7.32666	6	8	2016	2016-08-06	Dr. Frederik Hendrickx. OD Taxonomy and Phylogeny. Royal Belgian Institute of Natural Sciences. Vautierstraat 29. 1000 Brussel, Belgium	OR226715
VDC3	Vallone del Chiapous	2324	44.1783	7.32277	6	8	2016	2016-08-06	Dr. Frederik Hendrickx. OD Taxonomy and Phylogeny. Royal Belgian Institute of Natural Sciences. Vautierstraat 29. 1000 Brussel, Belgium	OR226716
VDC6	Vallone del Chiapous	2307	44.1769	7.32638	6	8	2016	2016-08-06	Dr. Frederik Hendrickx. OD Taxonomy and Phylogeny. Royal Belgian Institute of Natural Sciences. Vautierstraat 29. 1000 Brussel, Belgium	OR226717
